# Supplementary material for: M2 Macrophage Polarization Mediated by Complement C3 from Hedgehog-Activated Fibroblasts Establishes an Immunosuppressive Niche in Gastric Cancer
Source: Cancers (Basel). 2025 Sep 29;17(19):3164. doi: 10.3390/cancers17193164 (PMC12523485; doi:10.3390/cancers17193164)
Supplement: Supplementary file 1 [file cancers-17-03164-s001.zip]

Archive with 2 entries (2 files):
- cancers-3884586-supplementary.pdf
- Supplementary Tables S1.xlsx
