# Supplementary material for: M2 Macrophage Polarization Mediated by Complement C3 from Hedgehog-Activated Fibroblasts Establishes an Immunosuppressive Niche in Gastric Cancer
Source: Cancers (Basel). 2025 Sep 29;17(19):3164. doi: 10.3390/cancers17193164 (PMC12523485; doi:10.3390/cancers17193164)
Supplement: Supplementary file 1 [file cancers-17-03164-s001.zip › Supplementary Tables S1.xlsx]

## Sheet: Sheet1
	Table S1. Clinical information of patient
	Sampleid	Age	Sex	Histology	Lauren 's classification	Location	Grade	Stage	T	N	M
	Sample_1	62	Male	Gastric adenocarcinoma	Intestinal	Gastric angle	Low or moderate differentiated	Ⅲ	T3	N3	M0
	Sample_2	57	Female	Gastric adenocarcinoma	Intestinal	Gastric antrum	Low or moderate differentiated	Ⅱ	T3	N1	M0
	Sample_3	65	Male	Gastric adenocarcinoma	Intestinal	Gastric antrum	Low or moderate differentiated	Ⅱ	T3	N1	M0
